# Supplementary material for: Immunogenicity and safety of a live-attenuated SARS-CoV-2 vaccine candidate based on multiple attenuation mechanisms
Source: eLife. 2025 Feb 11;13:RP97532. doi: 10.7554/eLife.97532 (PMC11813227; doi:10.7554/eLife.97532)
Supplement: Figure 2—figure supplement 2—source data 1. [file elife-97532-fig2-figsupp2-data1.zip › Figure 2- figure supplement 2A- Source data 1.xlsx]

## Sheet: Data
Neutralization titer (2n)
	Days post-inoculation
Animal No.	0	28	35	42
1	2	4	4	5
2	2	2	2	2
3	2	2	2	2
4	2	8	7	7
Figure 2- figure supplement 2- Source data 1
This data corresponds to Figure 2- figure supplement 2A. Neutralizing antibodies in the sera were measured using SARS-CoV-2 wild-type D614G strains.
The LOD was 23, and for samples below the LOD, the mean value was set to 22.
