# Supplementary material for: Immunogenicity and safety of a live-attenuated SARS-CoV-2 vaccine candidate based on multiple attenuation mechanisms
Source: eLife. 2025 Feb 11;13:RP97532. doi: 10.7554/eLife.97532 (PMC11813227; doi:10.7554/eLife.97532)
Supplement: Table 1—source data 1. [file elife-97532-table1-data1.zip]

Archive with 40 entries (39 files):
- Table 3- Source data 1_seq data/
- Table 3- Source data 1_seq data/a230207_No.2-A-cov2-19.ab1
- Table 3- Source data 1_seq data/a230207_No.2-C-T-14.ab1
- Table 3- Source data 1_seq data/a230207_No.2-D-T-19.ab1
- Table 3- Source data 1_seq data/a230207_No.2-E-T-25.ab1
- Table 3- Source data 1_seq data/a230207_No.3-A-cov2-19.ab1
- Table 3- Source data 1_seq data/a230207_No.3-C-T-14.ab1
- Table 3- Source data 1_seq data/a230207_No.3-D-T-19.ab1
- Table 3- Source data 1_seq data/a230207_No.3-E-T-25.ab1
- Table 3- Source data 1_seq data/A230207_No.36-A-cov2-19.ab1
- Table 3- Source data 1_seq data/A230207_No.36-C-T-14.ab1
- Table 3- Source data 1_seq data/A230207_No.36-D-T-19.ab1
- Table 3- Source data 1_seq data/A230207_No.36-E-T-25.ab1
- Table 3- Source data 1_seq data/A230207_No.37-A-cov2-19.ab1
- Table 3- Source data 1_seq data/A230207_No.37-D-T-19.ab1
- Table 3- Source data 1_seq data/A230207_No.37-E-T-25.ab1
- Table 3- Source data 1_seq data/A230207_No.38-A-cov2-19.ab1
- Table 3- Source data 1_seq data/A230207_No.38-C-T-14.ab1
- Table 3- Source data 1_seq data/A230207_No.38-D-T-19.ab1
- Table 3- Source data 1_seq data/A230207_No.38-E-T-25.ab1
- Table 3- Source data 1_seq data/A230207_No.39-A-cov2-19.ab1
- Table 3- Source data 1_seq data/A230207_No.39-C-T-14.ab1
- Table 3- Source data 1_seq data/A230207_No.39-D-T-19.ab1
- Table 3- Source data 1_seq data/A230207_No.39-E-T-25.ab1
- Table 3- Source data 1_seq data/a230207_No.4-A-cov2-19.ab1
- Table 3- Source data 1_seq data/a230207_No.4-C-T-14.ab1
- Table 3- Source data 1_seq data/a230207_No.4-D-T-19.ab1
- Table 3- Source data 1_seq data/a230207_No.4-E-T-25.ab1
- Table 3- Source data 1_seq data/A230207_No.40-A-cov2-19.ab1
- Table 3- Source data 1_seq data/A230207_No.40-C-T-14.ab1
- Table 3- Source data 1_seq data/A230207_No.40-D-T-19.ab1
- Table 3- Source data 1_seq data/A230207_No.40-E-T-25.ab1
- Table 3- Source data 1_seq data/a230207_No.5-A-cov2-19.ab1
- Table 3- Source data 1_seq data/a230207_No.5-C-T-14.ab1
- Table 3- Source data 1_seq data/a230207_No.5-D-T-19.ab1
- Table 3- Source data 1_seq data/a230207_No.5-E-T-25.ab1
- Table 3- Source data 1_seq data/NO.1_A-Cov2-19.ab1
- Table 3- Source data 1_seq data/NO.1_C-T-14-G18782T-seqF.ab1
- Table 3- Source data 1_seq data/NO.1_D-T-19-G19285AseqF.ab1
- Table 3- Source data 1_seq data/NO.1_E-T-25-FCS-seqF.ab1
