# Supplementary material for: Immunogenicity and safety of a live-attenuated SARS-CoV-2 vaccine candidate based on multiple attenuation mechanisms
Source: eLife. 2025 Feb 11;13:RP97532. doi: 10.7554/eLife.97532 (PMC11813227; doi:10.7554/eLife.97532)
Supplement: Table 1—source data 2. [file elife-97532-table1-data2.zip]

Archive with 4 entries (3 files):
- Table 3- Source data 2_ORF7a-8 del PCR/
- Table 3- Source data 2_ORF7a-8 del PCR/20230515_175719_Fl.tif
- Table 3- Source data 2_ORF7a-8 del PCR/Table 3-Source data 2.pdf
- Table 3- Source data 2_ORF7a-8 del PCR/~$A230207_P0andP3ORF78deletion.pptx
