# Supplementary material for: Immunogenicity and safety of a live-attenuated SARS-CoV-2 vaccine candidate based on multiple attenuation mechanisms
Source: eLife. 2025 Feb 11;13:RP97532. doi: 10.7554/eLife.97532 (PMC11813227; doi:10.7554/eLife.97532)
Supplement: Table 2—source data 2. [file elife-97532-table2-data2.zip]

Archive with 5 entries (4 files):
- Table 4- Source data 2_seq data/
- Table 4- Source data 2_seq data/10_4_brain-CoV-2-3.ab1
- Table 4- Source data 2_seq data/10_4_brain-CoV-2-32.ab1
- Table 4- Source data 2_seq data/10_5_brain-CoV-2-3.ab1
- Table 4- Source data 2_seq data/10_5_brain-CoV-2-32.ab1
