# Supplementary material for: Immunogenicity and safety of a live-attenuated SARS-CoV-2 vaccine candidate based on multiple attenuation mechanisms
Source: eLife. 2025 Feb 11;13:RP97532. doi: 10.7554/eLife.97532 (PMC11813227; doi:10.7554/eLife.97532)
Supplement: Figure 5—source data 2. [file elife-97532-fig5-data2.zip]

Archive with 2 entries (2 files):
- Figure 5- Source data 2_related to Figure 5B and Figure 5-figure supplement 1C.xlsx
- __MACOSX/._Figure 5- Source data 2_related to Figure 5B and Figure 5-figure supplement 1C.xlsx
