# Supplementary material for: Immunogenicity and safety of a live-attenuated SARS-CoV-2 vaccine candidate based on multiple attenuation mechanisms
Source: eLife. 2025 Feb 11;13:RP97532. doi: 10.7554/eLife.97532 (PMC11813227; doi:10.7554/eLife.97532)
Supplement: Figure 5—figure supplement 1—source data 2. [file elife-97532-fig5-figsupp1-data2.zip]

Archive with 6 entries (6 files):
- tg 20230703_180308_Ch_Marker.tif
- hace2 20230630_200901_Ch+Marker.jpg
- tg 20230703_180308_Ch+Marker.jpg
- hace2 20230630_200901_Ch_Marker.tif
- hace2 20230630_200901_Ch.tif
- tg 20230703_180308_Ch.tif
